# Supplementary material for: Methamphetamine induces transcriptional changes in cultured HIV-infected mature monocytes that may contribute to HIV neuropathogenesis
Source: Front Immunol. 2022 Aug 18;13:952183. doi: 10.3389/fimmu.2022.952183 (PMC9433802; doi:10.3389/fimmu.2022.952183)
Supplement: Supplementary file 3 [file Table_1.xls]

## Sheet: Sheet2
Supplementary Table 1 (Table S1). List of differentially expressed genes in methamphetamine treated HIV-infected mature monocytes compared to untreated cells.
Gene ID	logFC	PValue	FDR	Gene counts
				DONOR 1		DONOR 2		DONOR 3
				METHAMPHETAMINE TREATED	UNTREATED	METHAMPHETAMINE TREATED	UNTREATED	METHAMPHETAMINE TREATED	UNTREATED
CCDC152	-1.18607	4.79e-06	0.00098074	24	55	31	76	32	53
SELENOP	-1.1795	1.93e-07	8.4e-05	1333	2685	1398	4343	1708	2471		Notes:
MYH7	-1.15147	4.3e-06	0.00090963	70	227	124	262	133	171		1. LogFC - Value refers to log 2 fold-change between the two groups.
RPL32P1	-1.12369	4.15e-05	0.00443196	25	44	33	60	21	55		Positive value represent increased gene expression in methamphetamine treated cells compared to untreated cells
SOCS1	-1.11352	9.2e-07	0.00028509	53	88	48	149	61	93		Negative value represent decreased gene expression in methamphetamine treated cells compared to untreated cells
KIF26B	-1.04819	0.00021316	0.0142294	21	44	34	51	21	49		2. Pvalue - The two sided p-value
SNAI1	-1.04702	1.69e-06	0.00041332	45	77	55	110	44	89		3. FDR - Adjusted p-value, based on Benjamini-Hochberg Procedure
PLK2	-1.02418	4.27e-13	2.66e-09	148	225	163	351	139	277		4. Gene counts - Normalized number of reads aligned to each gene per each sample
HSPA2	-0.968452	8.98e-09	7.47e-06	110	208	126	308	149	188
CCL22	-0.960112	7.56e-18	9.43e-14	420	791	611	954	448	883
FAM166A	-0.954548	0.00133492	0.0459057	27	31	20	60	24	39
RASD1	-0.871121	1.98e-07	8.4e-05	95	138	109	207	94	162
MYL7	-0.851921	2.76e-05	0.00316651	58	126	93	150	84	113
ENPP2	-0.756666	0.0006404	0.0305119	50	110	89	118	73	98
CLEC10A	-0.75485	2.48e-10	3.86e-07	231	298	257	464	226	361
TAMALIN	-0.725566	4.48e-05	0.00465878	86	116	101	171	87	134
SORBS2	-0.707684	0.00086056	0.035689	91	91	89	160	71	133
FOSB	-0.6883	4.61e-12	1.6e-08	428	666	523	948	544	628
GBP4	-0.678858	1.66e-05	0.00240694	105	155	138	208	116	168
LINC01011	-0.678607	5.61e-05	0.00537701	102	136	112	211	115	145
TLR7	-0.642396	4.79e-10	6.64e-07	328	401	376	610	324	482
PMAIP1	-0.620534	6.85e-06	0.001237	153	231	195	317	192	222
CDKN1C	-0.609984	1.35e-05	0.00206574	171	201	182	322	176	232
TIFAB	-0.605987	0.00081254	0.0342666	105	121	126	176	92	158
ADRB2	-0.601509	0.00011219	0.00875278	138	175	148	278	160	181
CSKMT	-0.599315	0.00020007	0.0136885	121	155	132	242	140	160
NR4A2	-0.594888	1.3e-06	0.00036806	197	269	237	387	229	275
KDM7A-DT	-0.590068	0.00149911	0.0491166	79	102	95	147	85	113
EFEMP2	-0.587189	0.00140414	0.047501	88	116	117	152	87	136
HLA-DQA1	-0.576607	5.61e-06	0.00109338	378	420	450	618	329	559
PADI2	-0.552935	0.00010249	0.00834738	316	396	431	504	292	495
SCIMP	-0.547758	1.65e-06	0.00041139	380	416	385	705	397	477
CYSLTR1	-0.545988	0.00076934	0.0333846	103	138	128	193	119	143
LILRB5	-0.544986	1.26e-08	9.23e-06	344	456	423	646	396	473
SLC9A9	-0.54052	7.92e-07	0.00026011	281	329	315	508	296	373
SRGAP3	-0.537557	0.00117756	0.0429811	103	144	144	182	114	156
NEIL3	-0.511213	0.00114225	0.0424366	137	168	150	262	162	169
KLF2	-0.49924	1.88e-05	0.00258133	264	296	287	469	280	333
NFKBIZ	-0.495318	2.74e-08	1.8e-05	416	549	535	746	479	570
SIGLEC1	-0.486574	1.6e-11	3.99e-08	917	1271	1256	1627	1079	1296
CPED1	-0.48535	0.00059986	0.0297147	162	196	209	266	163	228
SLC40A1	-0.482804	1.78e-06	0.00042829	401	431	458	659	387	530
SCARNA9	-0.477852	1.86e-05	0.00258133	288	316	317	498	300	363
ZNF704	-0.477103	4.62e-05	0.00472209	293	364	331	553	355	357
ZEB2-AS1	-0.469719	7.01e-05	0.00634084	241	283	274	430	270	301
MS4A6A	-0.465222	5.13e-12	1.6e-08	1227	1499	1574	2037	1298	1688
CD300LB	-0.464066	2.14e-05	0.00278355	1137	1287	1200	2096	1299	1340
CHCHD7	-0.456823	8.37e-05	0.00708007	234	272	277	399	251	301
GADD45B	-0.454546	1.68e-07	7.76e-05	492	575	571	861	546	618
GGTA1	-0.447446	0.00050289	0.0266001	205	228	228	355	222	251
GAS5	-0.441818	2.02e-07	8.4e-05	593	659	660	1027	645	723
NEAT1	-0.436842	1.61e-06	0.00041139	10951	14108	15428	17339	11744	15678
ING1	-0.436558	9.59e-07	0.00028509	489	551	556	840	534	602
CRISPLD2	-0.436184	0.00127816	0.045174	200	206	213	334	204	241
FCMR	-0.435064	0.00038688	0.0220362	1612	1616	1613	2798	1684	1861
SMAD3	-0.425708	2.21e-05	0.0028428	374	407	448	592	371	487
ND6	-0.422051	5.45e-09	5.23e-06	39200	50987	53026	65855	45424	52708
KLF4	-0.419873	3.19e-06	0.00071133	666	833	793	1216	825	800
KCNMA1	-0.415132	0.00074727	0.0332173	282	353	399	432	292	403
BCL2L11	-0.409199	2.93e-08	1.83e-05	694	850	905	1136	768	916
TMEM176A	-0.408456	0.00010924	0.00868598	281	345	363	462	314	368
TXNDC16	-0.408373	5.2e-05	0.00511003	308	371	383	520	350	390
GPR155	-0.402295	5.01e-06	0.00100901	515	596	663	807	533	684
SENP7	-0.4016	7.83e-06	0.00133928	451	496	535	728	472	565
CTSK	-0.399979	0.00097928	0.0388076	215	286	290	376	267	279
HLA-DRB6	-0.398018	7.53e-05	0.00661917	371	468	512	595	412	506
NFIA	-0.394996	6.52e-05	0.00598466	342	379	411	549	359	429
HLA-DPA1	-0.393736	1.05e-08	8.21e-06	2751	2998	3373	4266	2768	3550
HLA-DPB1	-0.391005	2.47e-08	1.71e-05	2225	2288	2553	3493	2211	2756
SNHG12	-0.390358	1.57e-05	0.00230153	452	536	546	772	526	549
NFE2L3	-0.383167	0.00020067	0.0136885	320	365	406	500	335	414
SLC46A3	-0.377324	5.28e-09	5.23e-06	1089	1234	1350	1736	1169	1371
TLR5	-0.376569	8.38e-08	4.18e-05	765	927	983	1258	876	966
P2RY8	-0.375511	0.00068145	0.0314202	369	352	409	557	345	449
ATP8	-0.372213	8.78e-06	0.00146314	19023	25710	27524	31171	23108	25521
POLI	-0.365735	0.00018801	0.0131847	336	387	421	539	370	419
PSTPIP2	-0.364292	3.45e-05	0.00381176	502	525	579	794	523	603
VAMP1	-0.363571	0.000898	0.0368741	262	302	328	422	290	325
BIRC3	-0.363564	3.46e-06	0.00075844	648	686	773	1004	664	800
TNFSF9	-0.360099	0.00038913	0.0220362	365	418	428	617	428	425
TCF4	-0.359418	1.31e-05	0.00203766	548	670	734	875	622	707
SERPING1	-0.358355	1.69e-05	0.00243161	758	1016	1088	1247	929	1001
CREBL2	-0.353486	8.84e-09	7.47e-06	3496	3964	4300	5621	3885	4259
HLA-DRA	-0.351318	2.57e-07	0.00010025	23934	25797	29273	36809	24848	29661
SAT1	-0.350404	6.28e-07	0.00021195	9550	10854	11296	15975	11092	11139
EVI2B	-0.344207	5.09e-08	2.99e-05	6202	7245	7849	9993	7076	7586
CD302	-0.342934	7.45e-08	3.87e-05	1151	1275	1421	1801	1243	1408
CFP	-0.342497	0.00033127	0.0199767	402	420	478	615	413	487
EVI2A	-0.340564	1.09e-07	5.21e-05	2162	2327	2531	3464	2367	2537
HLA-DMB	-0.339446	3.63e-06	0.00078077	3024	2945	3318	4701	3061	3493
VMP1	-0.328804	4.74e-07	0.00017392	5596	6694	7338	8921	6495	6900
CHN2	-0.32806	0.0006576	0.031094	425	506	579	647	468	547
UMAD1	-0.324651	0.00101733	0.039398	415	538	565	696	528	509
RCSD1	-0.324212	0.00059843	0.0297147	987	935	1154	1404	911	1208
SIPA1L1	-0.323947	9.42e-07	0.00028509	1905	2305	2530	3035	2231	2355
MPEG1	-0.323262	1.96e-05	0.00263408	18902	21949	22842	31650	22829	21648
SNHG1	-0.321961	0.00030545	0.0188757	526	664	696	882	663	633
BHLHE41	-0.321569	0.00148613	0.0488193	439	452	548	632	428	550
TLR8	-0.315974	2.16e-06	0.0005089	2265	2429	2852	3362	2347	2794
IFITM3	-0.314111	0.00063076	0.0304054	413	488	538	656	481	502
CLEC4A	-0.312539	0.00076602	0.0333846	490	495	591	717	487	593
TCN2	-0.31118	7.55e-06	0.00130889	1896	1929	2130	2990	2051	2130
COX2	-0.305691	1.09e-05	0.0017521	87158	101315	112339	137311	100969	104564
SPIDR	-0.305399	4.78e-06	0.00098074	1206	1413	1536	1938	1430	1424
TMEM255A	-0.300586	0.00071069	0.0321432	446	487	551	686	492	527
RGS2	-0.300488	1.59e-06	0.00041139	1591	1761	2008	2433	1754	1906
HLA-DRB5	-0.300061	0.00131575	0.0456743	629	663	818	885	620	795
HLA-DMA	-0.293526	2.64e-05	0.0031138	7569	8894	9612	12245	9161	8780
EPM2AIP1	-0.291268	0.00076038	0.0333846	577	617	744	833	594	712
ND4	-0.290467	0.00013335	0.00990819	169591	200739	232141	255789	193113	211061
SIRPB2	-0.287888	2.02e-05	0.00266225	1729	1875	2231	2531	1829	2113
OGFRL1	-0.287507	7.01e-06	0.001237	5621	5772	6780	8354	5883	6586
MARCKSL1	-0.287216	0.0014107	0.0475941	517	649	726	812	630	641
ND5	-0.281597	7.13e-05	0.00635855	121728	140495	160415	186198	139945	146196
HLA-DQB1	-0.278884	0.00080178	0.0342666	792	790	984	1109	772	958
NOD2	-0.278842	0.00024985	0.0162439	633	668	775	952	686	736
LUC7L3	-0.278647	0.00038761	0.0220362	786	832	1014	1123	808	963
RHOU	-0.277503	5.74e-05	0.00539075	1001	1013	1213	1460	1031	1174
RNF125	-0.276566	0.0007504	0.0332173	711	725	893	1006	712	861
GIMAP2	-0.276398	0.00145918	0.0481878	487	531	595	757	556	554
CCNG1	-0.27633	6.15e-05	0.0056856	1145	1116	1323	1688	1174	1302
CYBRD1	-0.275468	8.79e-06	0.00146314	2744	2839	3280	4143	2968	3135
ANP32E	-0.273264	0.0003715	0.02167	757	743	899	1093	764	879
TRIM22	-0.27315	7.09e-05	0.00635855	1725	1811	2198	2476	1787	2082
CISD2	-0.27144	2.23e-05	0.0028428	1507	1649	1856	2335	1727	1718
CD4	-0.271204	0.0001137	0.00881598	9450	9065	10966	13679	9468	10832
MYLIP	-0.271087	0.00077472	0.0333846	700	709	871	994	705	837
BMF	-0.269592	2.72e-05	0.00316651	2298	2636	3015	3510	2660	2724
ZBED5	-0.267298	7.3e-05	0.00646302	1033	1186	1349	1587	1205	1216
AP1S2	-0.265963	5.48e-05	0.00534581	2282	2324	2638	3501	2516	2516
INTS6	-0.264941	2.52e-05	0.00302005	1317	1435	1654	1992	1479	1525
PAXBP1	-0.264728	0.00039013	0.0220362	735	815	965	1082	809	884
ZNRF2	-0.259328	4.78e-05	0.00481439	1201	1307	1498	1829	1365	1373
MAP3K1	-0.256029	3.59e-05	0.00393316	3473	3626	4311	5095	3738	4021
HPSE	-0.253699	0.0014191	0.04762	624	668	806	902	670	742
ATP6	-0.253376	0.00020973	0.0140753	63164	69241	81430	93701	70671	73940
AOAH	-0.253145	0.00051845	0.0273073	2039	2039	2558	2831	2036	2430
ATP6V0D1	0.251006	0.00066277	0.0311965	4390	2860	4793	4587	4515	3340
MYO1C	0.251578	0.00016939	0.0120828	3035	2468	3939	3325	3646	2455
ABCB8	0.252657	0.0010314	0.0397376	759	557	913	807	843	597
SQOR	0.2528	9.95e-05	0.00817236	2140	1484	2538	2187	2222	1710
TBC1D16	0.253686	0.00032954	0.0199767	1289	864	1467	1329	1332	1003
MVP	0.253875	5.64e-05	0.00537701	3773	2666	4445	3950	4055	2964
CD109	0.253907	4.26e-05	0.00450421	7102	5319	8857	7439	7857	5741
SPTAN1	0.254023	0.00108516	0.0410534	6772	5463	9434	6812	7483	5908
ST14	0.25415	0.00011627	0.00890448	10298	7113	12179	10509	10662	8214
PSMB10	0.254794	0.00118828	0.04312	830	563	977	837	844	664
ASB1	0.254808	0.00081048	0.0342666	800	586	957	855	895	625
CAD	0.255424	8.39e-05	0.00708007	1364	1000	1700	1397	1462	1113
CDC37	0.256921	9.09e-05	0.00756343	2966	2045	3401	3114	3171	2288
RAB7B	0.25769	0.00037041	0.02167	6312	4288	6987	6750	6831	4739
C9orf16	0.258876	0.0008229	0.0343552	1261	800	1394	1273	1249	974
POR	0.259681	0.0001363	0.0100679	4055	3000	4783	4428	4678	3097
CAPG	0.260336	0.00015619	0.0112704	8397	5587	9525	8619	8644	6504
ARHGDIA	0.260497	0.00142588	0.0476917	6833	4509	7319	7333	7341	5027
BCAP31	0.26078	0.00096122	0.0383588	8070	5067	8718	8240	8039	6128
VAC14	0.261808	2.36e-05	0.00290495	6484	4820	8094	6734	7144	5223
SEMA3C	0.262873	3.04e-05	0.00345149	2324	1684	2886	2364	2479	1885
TRIO	0.262884	4.67e-05	0.00473614	5401	4216	7085	5605	6101	4461
ADAM8	0.264333	0.00071625	0.032278	2554	1696	3087	2453	2464	2100
GPAT3	0.264866	0.00020679	0.0140021	3460	2278	3815	3612	3627	2606
PCSK6	0.265582	0.00017886	0.0126862	1368	934	1546	1443	1478	1034
PPP4C	0.266767	0.00034028	0.020422	2173	1392	2371	2237	2222	1637
CKAP4	0.268177	0.00066476	0.0311965	1846	1231	2250	1765	1784	1522
FARSA	0.268367	0.0006336	0.0304054	1280	842	1390	1354	1367	944
TUBB6	0.268993	2.03e-05	0.00266225	2934	2126	3504	3105	3279	2271
LAMC1	0.26988	1.54e-05	0.00229083	2943	2133	3671	2981	3149	2380
ANXA11	0.272886	0.00023282	0.0153775	11780	7697	12908	12270	12368	8790
ZNF219	0.273375	1.77e-05	0.00251399	1380	1010	1701	1428	1522	1093
TP53I11	0.275637	4.57e-05	0.00471008	2375	1594	2823	2345	2399	1888
RPTOR	0.276075	4.05e-05	0.00435484	2002	1588	2684	2066	2296	1656
RAVER1	0.276103	3.12e-05	0.0034719	1322	975	1603	1402	1504	1021
KLC1	0.278577	0.00073029	0.0327922	969	752	1331	948	1046	832
CD151	0.280659	1.79e-05	0.00251579	4045	2784	4666	4211	4389	3066
MFSD12	0.281097	7.66e-05	0.00668815	10687	6901	12161	10631	10726	8246
FPGS	0.283302	2.37e-05	0.00290495	1408	959	1633	1445	1504	1074
CYBA	0.285223	8.19e-05	0.00708007	6342	4028	7025	6377	6416	4784
CLIP2	0.285789	6.36e-06	0.00120336	2072	1520	2531	2169	2344	1602
CLEC5A	0.288837	4.47e-05	0.00465878	6561	5237	8449	7118	8038	5109
DOCK4	0.289234	0.0001118	0.00875278	6152	5120	8648	6376	7370	5136
PPP1R14B	0.289436	0.00070173	0.0318533	1206	732	1283	1211	1202	888
FNDC10	0.289744	0.00011783	0.00896877	829	615	1066	831	906	671
TPCN2	0.29152	5.31e-06	0.00105173	1436	1045	1807	1446	1565	1144
CFL1	0.291652	5.82e-05	0.00542012	19432	12451	21807	19434	19756	14692
FLNA	0.29173	3.09e-05	0.0034719	126444	91215	160442	125290	135095	101877
TBC1D8	0.292762	7.04e-06	0.001237	3042	2102	3529	3159	3342	2285
ZNF622	0.293009	0.00010658	0.00852813	860	590	1004	882	931	651
TIMM13	0.293561	0.00153126	0.0499079	570	374	662	565	584	439
IGF2R	0.294031	0.00011073	0.00874816	30302	22433	40415	29210	32013	25298
ENO2	0.29459	2.76e-05	0.00316651	1152	868	1421	1228	1356	878
TSPO	0.29463	2.4e-05	0.00290903	3501	2245	3910	3520	3596	2623
MYH9	0.297134	9.79e-05	0.00809374	24030	16539	30414	22747	24076	19652
SLC16A3	0.298241	6.9e-05	0.00628574	6212	3861	6797	6192	6249	4617
HERC2	0.300054	0.00069034	0.0315191	1828	1423	2572	1749	1981	1568
FYN	0.300066	6.19e-06	0.00118804	1257	947	1586	1309	1454	977
CAPN15	0.301459	1.61e-06	0.00041139	1582	1154	1983	1605	1757	1240
PDXK	0.303378	2.64e-05	0.0031138	15161	9656	16914	15151	15550	11294
ATP9A	0.305095	0.00092486	0.0376358	535	363	629	541	575	405
PFKP	0.308178	6.15e-07	0.00021195	2992	2067	3614	2987	3207	2304
SLC43A2	0.309826	4.83e-05	0.0048263	11282	9161	14871	12197	14193	8720
TNKS1BP1	0.310368	5.54e-05	0.00536541	973	630	1150	933	973	755
HTRA1	0.310393	8.22e-07	0.00026299	2018	1453	2472	2069	2273	1540
LONP1	0.310982	9.12e-06	0.0014973	2525	1592	2856	2469	2543	1898
NCLN	0.313615	6.97e-06	0.001237	3437	2170	3941	3319	3427	2611
ZFYVE28	0.314018	0.00081742	0.0342864	576	458	741	620	715	436
SPR	0.314258	0.00035055	0.0208352	593	403	711	587	630	454
MYOF	0.315274	4.2e-07	0.000159	5555	3883	6862	5483	5963	4319
LAMTOR4	0.317172	0.00134255	0.0460415	696	406	748	670	671	512
ITGB7	0.321876	2.93e-06	0.00066606	1059	769	1306	1086	1212	800
NT5DC2	0.322192	2.68e-06	0.00062007	1121	779	1334	1142	1249	834
LRFN4	0.324727	3.79e-05	0.0041115	902	602	1025	924	995	651
FLNB	0.326849	0.00039435	0.0221745	3601	2681	5007	3332	3795	3029
SH3BP5	0.327241	1.45e-06	0.00040107	1083	743	1319	1064	1161	827
THOP1	0.327984	0.00065472	0.0310756	538	343	633	512	540	411
PSMC3	0.328242	5.07e-05	0.00501838	806	520	913	803	854	588
LRP8	0.328277	0.00044501	0.0244714	539	355	646	517	554	413
GGT1	0.330153	0.00056859	0.0288913	542	342	620	526	554	403
CELSR1	0.332664	5.71e-08	3.1e-05	2793	1948	3430	2767	3061	2122
MICALL2	0.333169	0.00117392	0.0429811	428	311	565	407	460	345
MAFK	0.336252	0.00012785	0.00961433	643	435	746	654	717	465
SLC52A2	0.339079	1.18e-05	0.00186105	933	597	1055	923	989	675
WHRN	0.340576	0.00075577	0.0333367	477	392	660	493	594	374
RRBP1	0.340732	5.32e-07	0.00018988	3586	2254	4058	3486	3698	2621
PDLIM7	0.348123	5.27e-08	2.99e-05	1434	1029	1814	1418	1616	1090
MIF	0.352966	0.00014756	0.0107092	1095	621	1154	1042	1068	773
TELO2	0.357001	0.00141668	0.04762	424	249	456	409	429	298
DYNC1H1	0.358846	0.00052879	0.0276361	10162	8370	15208	9768	12119	8467
TOMM40	0.364432	2.26e-05	0.00284395	1781	1015	1902	1678	1741	1257
FUOM	0.366368	0.00014358	0.010543	578	356	642	563	609	406
LMNA	0.37512	1.62e-06	0.00041139	8913	5996	10136	9155	10403	6110
LRP1	0.377456	0.00109436	0.0411471	67142	51901	99826	60300	74020	56294
MMP9	0.382434	0.0012514	0.044505	36049	21797	44995	30427	32893	28329
LAMTOR2	0.391555	0.00128469	0.045174	356	200	386	328	349	249
CDCP1	0.391813	2.32e-07	9.35e-05	1228	911	1697	1143	1387	964
ALYREF	0.395311	1.91e-05	0.00259813	541	361	682	498	576	406
GSN	0.405955	9.74e-06	0.00157883	3232	1766	3468	2912	3082	2243
OAF	0.407805	1.27e-06	0.00036806	641	431	790	609	715	460
SPHK1	0.413053	2.3e-05	0.0028698	707	418	755	685	763	464
APOBR	0.415001	1.09e-10	1.94e-07	2739	1737	3345	2482	2853	1993
DRAP1	0.416428	0.00029601	0.0183838	429	235	475	377	406	303
MGAM	0.421738	0.00108278	0.0410534	242	177	321	232	287	177
PLEC	0.427436	1.7e-09	2.12e-06	16858	11882	22742	15344	18851	12704
NCS1	0.432039	3.22e-11	6.71e-08	1889	1193	2218	1773	2072	1298
CTTN	0.434286	0.00026171	0.0168397	441	233	488	377	406	311
VWF	0.435591	1.36e-05	0.00206574	519	337	673	450	536	391
KCNN4	0.440019	0.00028107	0.0178103	898	451	911	798	843	592
C19orf71	0.454212	6.74e-06	0.001237	516	295	599	449	512	360
ICAM3	0.472556	0.00058974	0.0295348	228	138	279	197	236	161
RABGEF1	0.482085	0.00108857	0.0410534	201	128	263	168	209	148
MRC2	0.490159	1.49e-05	0.00223608	363	220	453	305	372	257
RASAL1	0.531143	2.11e-09	2.39e-06	598	370	743	518	663	397
MCEMP1	0.542267	0.00011468	0.00883648	239	146	316	190	247	171
LAMB3	0.542888	0.00080811	0.0342666	169	98	215	134	170	119
C15orf48	0.56339	8.29e-05	0.00708007	345	166	400	258	304	235
ADCY1	0.568638	0.0013522	0.0462453	212	89	204	169	189	126
DIRAS1	0.598299	0.00035218	0.0208352	150	87	177	129	171	90
TXNDC5	0.650487	0.00036244	0.0213415	155	69	163	122	151	89
TMEM160	0.750844	0.00061052	0.0300669	136	58	128	114	150	62
