# Supplementary material for: Methamphetamine induces transcriptional changes in cultured HIV-infected mature monocytes that may contribute to HIV neuropathogenesis
Source: Front Immunol. 2022 Aug 18;13:952183. doi: 10.3389/fimmu.2022.952183 (PMC9433802; doi:10.3389/fimmu.2022.952183)
Supplement: Supplementary file 4 [file Table_2.xls]

## Sheet: Functions
Diseases or Functions Annotation	p-value	Predicted Activation State	Activation z-score	Molecules	# Molecules
Activation of blood cells	4.19e-13	Decreased	-2.456	BCL2L11,CCL22,CD300LB,CD4,CLEC5A,CYSLTR1,FLNA,FYN,GSN,HLA-DMA,HLA-DMB,HLA-DPA1,HLA-DPB1,HLA-DQA1,HLA-DQB1,HLA-DRA,HPSE,ICAM3,IGF2R,IGHM,KCNN4,KLF2,KLF4,LRP1,MGAM,MIF,MMP9,MT-ND4,MT-ND5,MT-ND6,NFKBIZ,NOD2,NR4A2,RABGEF1,RPTOR,SERPING1,SIGLEC1,SMAD3,SOCS1,TLR5,TLR7,TLR8,TNFSF9,TOMM40,VWF	45
Activation of leukocytes	4.54e-12	Decreased	-2.948	BCL2L11,CCL22,CD300LB,CD4,CLEC5A,CYSLTR1,FYN,HLA-DMA,HLA-DMB,HLA-DPA1,HLA-DPB1,HLA-DQA1,HLA-DQB1,HLA-DRA,HPSE,ICAM3,IGF2R,IGHM,KCNN4,KLF2,KLF4,LRP1,MGAM,MIF,MMP9,MT-ND4,MT-ND5,MT-ND6,NFKBIZ,NOD2,NR4A2,RABGEF1,SERPING1,SIGLEC1,SMAD3,SOCS1,TLR5,TLR7,TLR8,TNFSF9,TOMM40	41
Viral Infection	8.51e-12	Increased	2.277	ADRB2,AP1S2,ATP6V0D1,BCL2L11,BIRC3,CAD,CCL22,CCNG1,CD4,CFL1,CFP,CLEC10A,CLEC4A,CTTN,CYSLTR1,DOCK4,DYNC1H1,EIF3E,FLNA,FPGS,FYN,GADD45B,GPAT3,HLA-DMB,HLA-DPA1,HLA-DPB1,HLA-DQA1,HLA-DQB1,HLA-DRA,HLA-DRB5,IFITM3,IGF2R,IGHM,ING1,INTS6,ITGB7,KCNN4,KLF2,LMNA,LONP1,MAFK,MGAM,MIF,MMP9,MVP,MYOF,NCS1,NEIL3,NFKBIZ,NOD2,NR4A2,PCSK6,PDXK,PMAIP1,POR,PPP4C,PSMC3,RAB7B,RGS2,SAT1,SIGLEC1,SMAD3,SOCS1,SPHK1,SPTAN1,T…	73
Angiogenesis	1.61e-09	Increased	2.126	ADAM8,ADRB2,AP1S2,ARHGDIA,CD151,CDKN1C,CISD2,CYBA,CYSLTR1,DRAP1,EFEMP2,ENPP2,FLNA,FLNB,GAS5,GSN,HLA-DQB1,HPSE,HTRA1,IGF2R,KCNMA1,KLF2,KLF4,LAMC1,LMNA,LRP1,LRP8,MIF,MMP9,MYH9,MYL7,MYOF,NR4A2,POR,RGS2,RPTOR,S1PR1,SEMA3C,SMAD3,SNAI1,SOCS1,SPHK1,TCF4,TNFSF9,TUBB6,VWF	46
Development of vasculature	6.05e-09	Increased	2.126	ADAM8,ADRB2,AP1S2,ARHGDIA,CD151,CDKN1C,CISD2,CTTN,CYBA,CYSLTR1,DRAP1,EFEMP2,ENPP2,FLNA,FLNB,GAS5,GSN,HLA-DQB1,HPSE,HTRA1,IGF2R,IGHM,KCNMA1,KLF2,KLF4,LAMC1,LMNA,LRP1,LRP8,MIF,MMP9,MYH9,MYL7,MYOF,NR4A2,POR,RGS2,RPTOR,S1PR1,SEMA3C,SMAD3,SNAI1,SOCS1,SPHK1,TCF4,TNFSF9,TUBB6,VWF	48
Infection by RNA virus	1.48e-08	Increased	2.077	ADRB2,AP1S2,ATP6V0D1,CAD,CD4,CFL1,CFP,CTTN,DOCK4,DYNC1H1,FLNA,FPGS,FYN,GADD45B,HLA-DMB,HLA-DPA1,HLA-DPB1,HLA-DQB1,HLA-DRA,HLA-DRB5,IFITM3,INTS6,ITGB7,KCNN4,KLF2,MGAM,MMP9,MYOF,NCS1,NEIL3,NR4A2,PCSK6,PMAIP1,POR,PSMC3,RAB7B,RGS2,SAT1,SIGLEC1,SPHK1,SPTAN1,TLR7,TLR8,TRIM22,TSPO,VWF,ZBED5	47
Activation of mononuclear leukocytes	2.13e-07	Decreased	-2.549	BCL2L11,CCL22,CD4,CLEC5A,CYSLTR1,FYN,HLA-DPA1,HLA-DPB1,HLA-DQB1,HLA-DRA,ICAM3,IGF2R,IGHM,KCNN4,KLF2,MIF,NFKBIZ,NOD2,NR4A2,SIGLEC1,SMAD3,SOCS1,TLR7,TLR8,TNFSF9,TOMM40	26
Vasculogenesis	2.96e-07	Increased	2.211	AP1S2,ARHGDIA,CD151,CDKN1C,CISD2,CYBA,DRAP1,EFEMP2,ENPP2,FLNA,GAS5,GSN,HLA-DQB1,HTRA1,KCNMA1,KLF2,KLF4,LMNA,LRP1,LRP8,MIF,MMP9,MYH9,MYOF,NR4A2,POR,RGS2,RPTOR,S1PR1,SEMA3C,SMAD3,SOCS1,SPHK1,TNFSF9,TUBB6,VWF	36
Activation of lymphocytes	3.11e-07	Decreased	-2.549	BCL2L11,CCL22,CD4,CYSLTR1,FYN,HLA-DPA1,HLA-DPB1,HLA-DQB1,HLA-DRA,ICAM3,IGF2R,IGHM,KCNN4,KLF2,MIF,NFKBIZ,NOD2,NR4A2,SIGLEC1,SMAD3,SOCS1,TLR7,TLR8,TNFSF9,TOMM40	25
Organization of actin cytoskeleton	9.83e-07	Increased	2.159	ARHGDIA,CELSR1,CFL1,CTTN,FLNA,FLNB,GSN,LRP1,MICALL2,MYH9,PDLIM7,PLEC,RHOU,S1PR1,SIPA1L1,SPTAN1,TRIO,VWF	18
Engulfment of cells	1.08e-06	Increased	2.14	ASB1,ATP6V0D1,CAPG,CD151,CD302,CD4,CTTN,CYBA,DOCK4,FCMR,FLNA,FYN,GSN,IGHM,KLF2,LAMTOR2,LRP1,MIF,MRC2,MYH9,NOD2,RPTOR,SIGLEC1,SPHK1,VWF	25
Endocytosis	2.76e-06	Increased	2.098	ADRB2,ASB1,ATP6V0D1,CAPG,CD151,CTTN,FCMR,FLNA,FYN,GSN,IFITM3,IGF2R,IGHM,KLF2,LAMTOR2,LRP1,LRP8,MIF,MMP9,MRC2,MYH9,NOD2,PDLIM7,RABGEF1,RPTOR,SIGLEC1,SPHK1	27
Reorganization of cytoskeleton	3.03e-06	Increased	2.366	ARHGDIA,CFL1,CTTN,FLNA,ICAM3,MICALL2,MYH9,PLEC,S1PR1,SIPA1L1,SPTAN1,TRIO,VWF	13
Transport of molecule	5.42e-06	Increased	2.837	ABCB8,ADCY1,ADRB2,ALYREF,AP1S2,ATP6V0D1,ATP9A,BCAP31,BCL2L11,CD4,CDCP1,CFL1,CREBL2,CTTN,CYBRD1,CYSLTR1,ENPP2,FLNA,FOLR2,FOSB,FYN,GSN,HERC2,HLA-DMA,IGF2R,IGHM,ING1,KCNMA1,KCNN4,KLC1,LMNA,LRP1,MFSD12,MIF,MVP,MYH9,MYO1C,NCS1,RAB26,RRBP1,SELENOP,SLC16A3,SLC40A1,SLC43A2,SLC52A2,SLC9A9,SPHK1,TAMALIN,TCN2,TIMM13,TOMM40,TPCN2,TSPO	53
Synthesis of nitric oxide	7.96e-06	Decreased	-2.601	ADRB2,CYBA,KLF2,KLF4,LRP1,MAP3K1,MIF,RAB7B,S1PR1,SMAD3,SOCS1,SPR,ST14,TLR5,TSPO,VWF	16
Infection of mammalia	8.72e-06	Increased	2.297	CAPG,CD4,FCMR,HLA-DMA,HLA-DQB1,IGHM,ITGB7,MIF,MMP9,NFKBIZ,NOD2,SELENOP,SIGLEC1,SMAD3,TLR5,TLR7,VWF	17
Activation of phagocytes	9.14e-06	Decreased	-2.16	CCL22,CD300LB,CD4,CLEC5A,HPSE,KLF4,LRP1,MGAM,MIF,MMP9,MT-ND4,MT-ND5,MT-ND6,RABGEF1,SERPING1,SOCS1,TLR5,TLR7,TLR8	19
Binding of fibroblasts	2.11e-05	Increased	2.166	GSN,IGF2R,LRP1,MAP3K1,MRC2,MYH9,PLEC	7
Organization of cytoskeleton	7.59e-05	Increased	2.036	ADCY1,ARHGDIA,CAPG,CELSR1,CFL1,CKAP4,CTTN,DOCK4,DYNC1H1,FLNA,FLNB,FYN,GSN,ICAM3,KLC1,KLF2,LAMC1,LRP1,LRP8,MAP3K1,MATK,MICALL2,MMP9,MT-ND6,MYH9,NFIA,PDLIM7,PLEC,PLK2,RABGEF1,RHOU,RPTOR,RRBP1,S1PR1,SEMA3C,SIPA1L1,SNAI1,SORBS2,SPHK1,SPTAN1,SRGAP3,TAMALIN,TLR7,TRIO,VWF	45
Endocytosis by eukaryotic cells	0.000141	Increased	2.376	ASB1,ATP6V0D1,CAPG,CTTN,FCMR,FLNA,FYN,GSN,KLF2,LAMTOR2,LRP1,MIF,MRC2,MYH9,NOD2,RPTOR,SIGLEC1	17
Quantity of actin stress fibers	0.000146	Increased	2	CFL1,FLNA,FLNB,FYN,PLEC,SPTAN1	6
Organization of cytoplasm	0.00019	Increased	2.036	ADCY1,ARHGDIA,CAPG,CELSR1,CFL1,CKAP4,CTTN,DOCK4,DYNC1H1,FLNA,FLNB,FYN,GSN,ICAM3,KLC1,KLF2,LAMC1,LONP1,LRP1,LRP8,MAP3K1,MATK,MICALL2,MMP9,MT-ND6,MYH9,NFIA,PDLIM7,PLEC,PLK2,RABGEF1,RHOU,RPTOR,RRBP1,S1PR1,SEMA3C,SIPA1L1,SNAI1,SORBS2,SPHK1,SPTAN1,SRGAP3,TAMALIN,TLR7,TPCN2,TRIO,VWF	47
