# Supplementary material for: Methamphetamine induces transcriptional changes in cultured HIV-infected mature monocytes that may contribute to HIV neuropathogenesis
Source: Front Immunol. 2022 Aug 18;13:952183. doi: 10.3389/fimmu.2022.952183 (PMC9433802; doi:10.3389/fimmu.2022.952183)
Supplement: Supplementary file 5 [file Table_3.xls]

## Sheet: Pathways
Ingenuity Canonical Pathways	-log(p-value)	z-score	Molecules
Neuroinflammation Signaling Pathway	4.4	-2.714	BIRC3,HLA-DMA,HLA-DMB,HLA-DPA1,HLA-DPB1,HLA-DQA1,HLA-DQB1,HLA-DRA,HLA-DRB5,MMP9,TLR5,TLR7,TLR8
T Cell Receptor Signaling	2.16	-2.673	CD4,FYN,HLA-DMA,HLA-DMB,HLA-DPA1,HLA-DPB1,HLA-DQA1,HLA-DQB1,HLA-DRA,HLA-DRB5,MAP3K1,RASD1,RPTOR,TCF4
PKCθ Signaling in T Lymphocytes	1.74	-2.333	CD4,FYN,HLA-DMA,HLA-DMB,HLA-DPA1,HLA-DPB1,HLA-DQA1,HLA-DQB1,HLA-DRA,HLA-DRB5,MAP3K1,RASD1
MSP-RON Signaling In Macrophages Pathway	8.28	2.309	HLA-DMA,HLA-DMB,HLA-DPA1,HLA-DPB1,HLA-DQA1,HLA-DQB1,HLA-DRA,HLA-DRB5,NFKBIZ,RASD1,SOCS1,ST14
Pyroptosis Signaling Pathway	2.48	-2.236	GAS5,GBP4,TLR5,TLR7,TLR8
Th1 Pathway	6.08	-2.121	CD4,HLA-DMA,HLA-DMB,HLA-DPA1,HLA-DPB1,HLA-DQA1,HLA-DQB1,HLA-DRA,HLA-DRB5,SOCS1
Role of NFAT in Regulation of the Immune Response	1.58	-2.121	CD4,FYN,HLA-DMA,HLA-DMB,HLA-DPA1,HLA-DPB1,HLA-DQA1,HLA-DQB1,HLA-DRA,HLA-DRB5,IGHM,RASD1
RHOGDI Signaling	2.05	2	ARHGDIA,CFL1,ITGB7,MYH7,MYH9,MYL7,RHOU
TREM1 Signaling	2.02	-2	NOD2,TLR5,TLR7,TLR8
Oxidative Phosphorylation	1.49	-2	MT-ATP6,MT-CO2,MT-ND4,MT-ND5
CXCR4 Signaling	1.44	-2	ADCY1,CD4,MYL7,RASD1,RHOU
